# Supplementary material for: Gender Differences in the Indirect Effect of Psychosocial Work Environment in the Association of Precarious Employment and Chronic Stress: A Cross-Sectional Mediation Analysis
Source: Int J Environ Res Public Health. 2022 Dec 1;19(23):16073. doi: 10.3390/ijerph192316073 (PMC9736292; doi:10.3390/ijerph192316073)
Supplement: Supplementary file 1 [file ijerph-19-16073-s001.zip]

Archive with 1 entries (1 files):
- ijerph-1969537-supplementary.pdf
